# Supplementary material for: Microsecond MD Simulations to Explore the Structural and Energetic Differences between the Human RXRα-PPARγ vs. RXRα-PPARγ-DNA
Source: Molecules. 2022 Sep 7;27(18):5778. doi: 10.3390/molecules27185778 (PMC9503000; doi:10.3390/molecules27185778)
Supplement: Supplementary file 1 [file molecules-27-05778-s001.zip]

Archive with 1 entries (1 files):
- molecules-1882142-supplementary.pdf
